# Supplementary material for: Omics-Derived Prognostic Biomarkers in Tongue Squamous Cell Carcinoma: A Systematic Review with Risk-of-Bias Appraisal and Translational Prioritization
Source: Curr Issues Mol Biol. 2026 Apr 10;48(4):389. doi: 10.3390/cimb48040389 (PMC13114870; doi:10.3390/cimb48040389)
Supplement: Supplementary file 1 [file cimb-48-00389-s001.zip]

Archive with 1 entries (1 files):
- cimb-4209090-supplementary.pdf
